# Supplementary material for: Alternate Directed Anthropogenic Shifts in Genotype Result in Different Ecological Outcomes in Coho Salmon Oncorhynchus kisutch Fry
Source: PLoS One. 2016 Feb 5;11(2):e0148687. doi: 10.1371/journal.pone.0148687 (PMC4744014; doi:10.1371/journal.pone.0148687)
Supplement: S1 File — Individual fish weight and length, and remaining fish numbers (for survival) used to calculate means ± standard error of the means of genotypes within environmental conditions. (XLS) [file pone.0148687.s001.xls]

## Sheet: initial size
Genotype	Fish #	weight (g)	length (cm)
W	1	0.28	3.3
W	2	0.27	3.3
W	3	0.23	3.3
W	4	0.48	3.6
W	5	0.39	3.5
W	6	0.33	3.3
W	7	0.31	3.4
W	8	0.38	3.4
W	9	0.31	3.3
W	10	0.44	3.5
W	11	0.45	3.4
W	12	0.28	3.2
W	13	0.25	3.1
W	14	0.61	3.7
W	15	0.2	2.8
W	16	0.28	3.3
W	17	0.28	3.2
W	18	0.24	3.1
W	19	0.34	3.4
W	20	0.19	3.2
W	21	0.25	3.2
W	22	0.24	3.2
W	23	0.38	3.5
W	24	0.32	3.3
W	25	0.29	3.3
W	26	0.25	3.3
W	27	0.25	3.1
W	28	0.35	3.4
W	29	0.29	3.3
W	30	0.36	3.2
T	1	0.46	3.5
T	2	0.45	3.5
T	3	0.26	3.3
T	4	0.49	3.5
T	5	0.38	3.4
T	6	0.39	3.4
T	7	0.38	3.3
T	8	0.32	3.2
T	9	0.37	3.3
T	10	0.39	3.4
T	11	0.29	3.1
T	12	0.28	3.3
T	13	0.31	3.2
T	14	0.37	3.2
T	15	0.42	3.5
T	16	0.27	3.4
T	17	0.3	3.3
T	18	0.32	3.7
T	19	0.29	3.1
T	20	0.42	3.7
T	21	0.4	3.5
T	22	0.27	3
T	23	0.34	3.3
T	24	0.29	3.4
T	25	0.36	3.3
T	26	0.38	3.4
T	27	0.27	3
T	28	0.43	3.5
T	29	0.28	3.3
T	30	0.47	3.7
D	1	0.26	3
D	2	0.3	3.1
D	3	0.53	3.7
D	4	0.37	3.3
D	5	0.43	3.4
D	6	0.23	2.9
D	7	0.24	3
D	8	0.26	3.1
D	9	0.43	3.4
D	10	0.43	3.5
D	11	0.46	3.4
D	12	0.34	3.2
D	13	0.27	3
D	14	0.48	3.5
D	15	0.66	3.8
D	16	0.34	3.4
D	17	0.48	3.6
D	18	0.35	3.5
D	19	0.28	3
D	20	0.29	3.2
D	21	0.29	3.1
D	22	0.33	3.2
D	23	0.2	2.9
D	24	0.34	3.2
D	25	0.25	3.1
D	26	0.18	2.8
D	27	0.23	2.9
D	28	0.19	2.9
D	29	0.41	3.3
D	30	0.39	3.4

## Sheet: final size per fish
Environment	Predator	Genotype	Clip	Tank#	Fish#	weight (g)	length (cm)
Stream	no	D	yes	ST06	1043	0.9	4.3
Stream	no	D	yes	ST06	1044	1	4.4
Stream	no	D	yes	ST06	1045	1	4.5
Stream	no	D	yes	ST06	1048	1.8	5.1
Stream	no	D	yes	ST06	1054	2	5.5
Stream	no	D	yes	ST06	1061	0.7	3.9
Stream	no	D	yes	ST06	1065	1.1	4.7
Stream	no	D	yes	ST06	1074	1.7	5.4
Stream	no	D	yes	ST06	1082	0.3	3.1
Stream	no	D	yes	ST06	1086	1.8	5.2
Stream	no	D	yes	ST06	1095	0.7	4.2
Stream	no	D	yes	ST06	1096	1.6	5.1
Stream	no	D	yes	ST06	1097	0.7	4.2
Stream	no	D	yes	ST06	1099	1.7	5.2
Stream	no	D	yes	ST06	1103	1.5	4.9
Stream	no	D	yes	ST06	1106	1.1	4.6
Stream	no	D	yes	ST06	1108	0.8	4
Stream	no	D	yes	ST06	1110	1.8	5.3
Stream	no	D	yes	ST06	1116	1	4.3
Stream	no	D	yes	ST06	1117	1.6	5.2
Stream	no	D	yes	ST06	1118	1.1	4.6
Stream	no	D	yes	ST06	1120	1.7	5.3
Stream	no	D	yes	ST06	1123	1	4.3
Stream	no	D	yes	ST06	1124	1.3	4.8
Stream	no	D	yes	ST06	1125	1.8	5.5
Stream	no	D	yes	ST06	1137	1.3	4.9
Stream	no	D	yes	ST06	1139	0.9	4.5
Stream	no	D	yes	ST06	1142	0.4	3.5
Stream	no	D	yes	ST06	1143	1.1	4.5
Stream	no	D	yes	ST06	1153	0.9	3.9
Stream	no	D	yes	ST06	1156	1.3	4.8
Stream	no	D	yes	ST06	1157	2	5.5
Stream	no	D	yes	ST06	1160	1.1	4.5
Stream	no	D	yes	ST06	1161	2.4	5.8
Stream	no	D	yes	ST06	1162	2	5.5
Stream	no	D	yes	ST06	1167	1.1	4.6
Stream	no	D	yes	ST06	1169	0.5	3.7
Stream	no	D	yes	ST06	1170	0.3	3.5
Stream	no	D	yes	ST06	1171	0.8	4
Stream	no	D	yes	ST06	1173	0.9	4.5
Stream	no	D	yes	ST06	1174	0.7	3.5
Stream	no	D	yes	ST06	1179	2.1	5.7
Stream	no	D	yes	ST06	1182	2.4	6
Stream	no	D	yes	ST06	1185	0.8	4.1
Stream	no	D	yes	ST06	1187	2.3	5.6
Stream	no	D	yes	ST06	1195	2.1	5.6
Stream	no	D	yes	ST06	1196	1.1	4.5
Stream	no	D	yes	ST06	1198	2.1	6
Stream	no	D	yes	ST06	1199	1.5	5.2
Stream	no	D	yes	ST06	1202	1.1	4.9
Stream	no	D	yes	ST06	1203	0.5	3.7
Stream	no	D	yes	ST06	1206	2	5.3
Stream	no	D	yes	ST06	1209	1.6	5.2
Stream	no	D	yes	ST06	1210	2.2	5.8
Stream	no	D	yes	ST06	1213	1.6	5.2
Stream	no	D	yes	ST06	1214	1.2	4.6
Stream	no	D	yes	ST06	1215	1.2	4.8
Stream	no	D	yes	ST06	1216	0.9	4.4
Stream	no	D	yes	ST06	1217	1.5	5.2
Stream	no	D	yes	ST06	1218	2.2	5.7
Stream	no	D	yes	ST06	1219	1.8	5.4
Stream	no	D	yes	ST06	1220	1.1	4.7
Stream	no	D	yes	ST06	1222	1	4.6
Stream	no	D	yes	ST06	1226	2.2	5.7
Stream	no	D	yes	ST06	1228	2.4	5.6
Stream	no	D	yes	ST06	1235	1.6	5.4
Stream	no	D	yes	ST06	1236	0.9	4.7
Stream	no	D	yes	ST06	1237	1.9	5.3
Stream	no	D	yes	ST06	1244	1.8	5.3
Stream	no	D	yes	ST06	1247	2.5	6
Stream	no	D	yes	ST06	1248	2.3	5.4
Stream	no	D	yes	ST06	1249	0.8	4.3
Stream	no	T	no	ST06	1046	1	4.3
Stream	no	T	no	ST06	1047	1.5	5.1
Stream	no	T	no	ST06	1051	0.5	3.7
Stream	no	T	no	ST06	1052	0.7	4
Stream	no	T	no	ST06	1056	0.9	4.6
Stream	no	T	no	ST06	1059	0.8	4.3
Stream	no	T	no	ST06	1060	0.5	3.7
Stream	no	T	no	ST06	1062	2	5.6
Stream	no	T	no	ST06	1064	0.7	4.1
Stream	no	T	no	ST06	1068	0.6	3.7
Stream	no	T	no	ST06	1075	0.9	4.4
Stream	no	T	no	ST06	1076	1.2	4.7
Stream	no	T	no	ST06	1078	1	4.6
Stream	no	T	no	ST06	1080	0.3	3.3
Stream	no	T	no	ST06	1081	0.7	4.2
Stream	no	T	no	ST06	1084	0.7	4.1
Stream	no	T	no	ST06	1085	1	4.4
Stream	no	T	no	ST06	1089	0.5	3.7
Stream	no	T	no	ST06	1094	1.2	4.7
Stream	no	T	no	ST06	1098	0.7	4.1
Stream	no	T	no	ST06	1101	0.8	4.3
Stream	no	T	no	ST06	1102	1.1	4.6
Stream	no	T	no	ST06	1109	1.8	5.5
Stream	no	T	no	ST06	1111	0.6	3.8
Stream	no	T	no	ST06	1112	0.6	3.8
Stream	no	T	no	ST06	1115	1.2	4.7
Stream	no	T	no	ST06	1121	1.2	4.7
Stream	no	T	no	ST06	1122	1.1	4.6
Stream	no	T	no	ST06	1129	0.9	4.3
Stream	no	T	no	ST06	1130	0.9	4.3
Stream	no	T	no	ST06	1131	1.1	4.2
Stream	no	T	no	ST06	1135	0.7	4
Stream	no	T	no	ST06	1136	1.1	4.7
Stream	no	T	no	ST06	1138	1.1	4.8
Stream	no	T	no	ST06	1141	1.1	4.7
Stream	no	T	no	ST06	1144	1.6	5.3
Stream	no	T	no	ST06	1146	0.3	3.5
Stream	no	T	no	ST06	1150	1.2	4.8
Stream	no	T	no	ST06	1151	1.3	4.8
Stream	no	T	no	ST06	1152	0.6	3.6
Stream	no	T	no	ST06	1154	1.9	5.2
Stream	no	T	no	ST06	1158	1.9	5.5
Stream	no	T	no	ST06	1159	1	4.7
Stream	no	T	no	ST06	1163	1.8	5.3
Stream	no	T	no	ST06	1165	1.5	5
Stream	no	T	no	ST06	1168	1.4	4.8
Stream	no	T	no	ST06	1172	1.9	5.6
Stream	no	T	no	ST06	1177	0.3	3.8
Stream	no	T	no	ST06	1183	1.5	5.1
Stream	no	T	no	ST06	1184	1.1	4.5
Stream	no	T	no	ST06	1186	2	5.5
Stream	no	T	no	ST06	1188	0.5	3.7
Stream	no	T	no	ST06	1189	1.2	4.7
Stream	no	T	no	ST06	1190	0.9	4.3
Stream	no	T	no	ST06	1192	1.3	4.9
Stream	no	T	no	ST06	1193	0.9	4.2
Stream	no	T	no	ST06	1194	1.1	4.6
Stream	no	T	no	ST06	1197	1	4.6
Stream	no	T	no	ST06	1200	0.8	4.5
Stream	no	T	no	ST06	1204	1.4	5.1
Stream	no	T	no	ST06	1207	1.3	4.9
Stream	no	T	no	ST06	1208	1.9	5.3
Stream	no	T	no	ST06	1212	1.3	5
Stream	no	T	no	ST06	1223	1.2	4.8
Stream	no	T	no	ST06	1227	1	4.5
Stream	no	T	no	ST06	1229	1.4	4.9
Stream	no	T	no	ST06	1230	0.4	3.5
Stream	no	T	no	ST06	1231	1.1	5.1
Stream	no	T	no	ST06	1233	0.5	3.9
Stream	no	T	no	ST06	1234	0.8	4.3
Stream	no	T	no	ST06	1238	1.2	5.7
Stream	no	T	no	ST06	1239	1.1	4.7
Stream	no	T	no	ST06	1240	1.6	5
Stream	no	T	no	ST06	1242	1.6	5
Stream	no	T	no	ST06	1246	1.1	4.6
Stream	no	T	no	ST06	1250	1.2	4.6
Stream	no	W	no	ST06	1042	0.3	3.2
Stream	no	W	no	ST06	1049	0.7	3.5
Stream	no	W	no	ST06	1050	0.3	3.4
Stream	no	W	no	ST06	1053	0.6	4.1
Stream	no	W	no	ST06	1055	0.8	4.3
Stream	no	W	no	ST06	1057	0.3	3.4
Stream	no	W	no	ST06	1058	0.8	4.2
Stream	no	W	no	ST06	1063	0.6	3.9
Stream	no	W	no	ST06	1067	1.2	4.7
Stream	no	W	no	ST06	1069	1	4.3
Stream	no	W	no	ST06	1070	1	4.1
Stream	no	W	no	ST06	1071	1.4	4.9
Stream	no	W	no	ST06	1072	0.6	3.8
Stream	no	W	no	ST06	1073	1.2	4.7
Stream	no	W	no	ST06	1077	1.1	4.8
Stream	no	W	no	ST06	1079	0.9	4.5
Stream	no	W	no	ST06	1083	0.3	3.3
Stream	no	W	no	ST06	1087	0.5	3.7
Stream	no	W	no	ST06	1088	0.5	3.5
Stream	no	W	no	ST06	1090	0.5	3.6
Stream	no	W	no	ST06	1091	1.2	4.6
Stream	no	W	no	ST06	1092	0.7	3.9
Stream	no	W	no	ST06	1093	0.5	3.4
Stream	no	W	no	ST06	1100	1.1	4.7
Stream	no	W	no	ST06	1104	0.8	3.9
Stream	no	W	no	ST06	1105	1.3	4.5
Stream	no	W	no	ST06	1107	1.5	4.8
Stream	no	W	no	ST06	1113	1.6	5
Stream	no	W	no	ST06	1114	0.7	4
Stream	no	W	no	ST06	1119	0.9	4.3
Stream	no	W	no	ST06	1126	0.6	3.8
Stream	no	W	no	ST06	1127	0.9	4.6
Stream	no	W	no	ST06	1128	0.8	4.3
Stream	no	W	no	ST06	1132	1	4.2
Stream	no	W	no	ST06	1133	0.4	3.3
Stream	no	W	no	ST06	1134	1	4.5
Stream	no	W	no	ST06	1140	0.8	4.3
Stream	no	W	no	ST06	1145	0.7	3.9
Stream	no	W	no	ST06	1147	0.7	4.2
Stream	no	W	no	ST06	1148	0.4	3.8
Stream	no	W	no	ST06	1149	0.8	4.3
Stream	no	W	no	ST06	1155	0.8	4.1
Stream	no	W	no	ST06	1164	1.8	5.4
Stream	no	W	no	ST06	1166	0.8	4.1
Stream	no	W	no	ST06	1175	0.8	4.3
Stream	no	W	no	ST06	1176	1.1	4.8
Stream	no	W	no	ST06	1178	1	4.6
Stream	no	W	no	ST06	1180	0.9	4.3
Stream	no	W	no	ST06	1181	0.8	4.2
Stream	no	W	no	ST06	1191	0.8	4
Stream	no	W	no	ST06	1201	0.7	4.2
Stream	no	W	no	ST06	1205	0.4	3.6
Stream	no	W	no	ST06	1211	0.9	4.2
Stream	no	W	no	ST06	1221	2.1	5.8
Stream	no	W	no	ST06	1224	0.7	3.9
Stream	no	W	no	ST06	1225	0.5	3.7
Stream	no	W	no	ST06	1232	1.3	4.8
Stream	no	W	no	ST06	1241	0.6	3.9
Stream	no	W	no	ST06	1243	0.4	3.4
Stream	no	W	no	ST06	1245	0.8	4.1
Stream	no	?	?	ST06	1066	0.8	4.3
Stream	no	D	no	ST07	623	1.8	5.6
Stream	no	D	no	ST07	624	1.3	5
Stream	no	D	no	ST07	628	1.4	5
Stream	no	D	no	ST07	629	0.6	4
Stream	no	D	no	ST07	637	1.4	4.9
Stream	no	D	no	ST07	640	2.1	5.7
Stream	no	D	no	ST07	641	2.2	5.8
Stream	no	D	no	ST07	642	0.8	4.2
Stream	no	D	no	ST07	644	1.7	5.5
Stream	no	D	no	ST07	652	1.2	4.7
Stream	no	D	no	ST07	654	1.4	5
Stream	no	D	no	ST07	656	1.9	5.5
Stream	no	D	no	ST07	659	1.4	5.2
Stream	no	D	no	ST07	664	0.7	4.1
Stream	no	D	no	ST07	666	2	5.6
Stream	no	D	no	ST07	673	1.7	5.3
Stream	no	D	no	ST07	674	1.8	5.4
Stream	no	D	no	ST07	676	1.4	4.8
Stream	no	D	no	ST07	679	2	5.6
Stream	no	D	no	ST07	682	1.6	5.2
Stream	no	D	no	ST07	684	0.5	3.3
Stream	no	D	no	ST07	685	1.9	5.2
Stream	no	D	no	ST07	686	2.1	5.4
Stream	no	D	no	ST07	694	1.8	5.3
Stream	no	D	no	ST07	697	0.9	4.4
Stream	no	D	no	ST07	701	2.2	5.7
Stream	no	D	no	ST07	705	1.2	4.8
Stream	no	D	no	ST07	706	1.4	5
Stream	no	D	no	ST07	710	0.5	3.4
Stream	no	D	no	ST07	711	2.1	5.4
Stream	no	D	no	ST07	715	1.7	4.2
Stream	no	D	no	ST07	717	0.5	3.8
Stream	no	D	no	ST07	721	1.3	4.8
Stream	no	D	no	ST07	722	2.5	5.8
Stream	no	D	no	ST07	730	2	5.5
Stream	no	D	no	ST07	731	0.7	4
Stream	no	D	no	ST07	732	1	4.7
Stream	no	D	no	ST07	733	0.7	4.1
Stream	no	D	no	ST07	734	0.8	4.4
Stream	no	D	no	ST07	735	1.5	5
Stream	no	D	no	ST07	736	2.1	5.6
Stream	no	D	no	ST07	739	1.4	5
Stream	no	D	no	ST07	740	2.1	5.7
Stream	no	D	no	ST07	753	1.1	4.7
Stream	no	D	no	ST07	757	1.7	5.2
Stream	no	D	no	ST07	760	2	5.4
Stream	no	D	no	ST07	762	1.7	5.4
Stream	no	D	no	ST07	764	2.7	5.9
Stream	no	D	no	ST07	766	1.5	5.1
Stream	no	D	no	ST07	773	2	5.5
Stream	no	D	no	ST07	776	1.2	4.8
Stream	no	D	no	ST07	778	0.8	4.1
Stream	no	D	no	ST07	779	2.4	5.8
Stream	no	D	no	ST07	780	1.3	4.7
Stream	no	D	no	ST07	783	1.6	5.2
Stream	no	D	no	ST07	784	0.6	3.7
Stream	no	D	no	ST07	787	1.4	4.9
Stream	no	D	no	ST07	788	2.1	5.5
Stream	no	D	no	ST07	789	1.8	5.3
Stream	no	D	no	ST07	790	1	4.7
Stream	no	D	no	ST07	791	1	4.7
Stream	no	D	no	ST07	795	1.6	5.1
Stream	no	D	no	ST07	796	1.1	4.6
Stream	no	D	no	ST07	797	1.9	5.5
Stream	no	D	no	ST07	798	1.6	5.1
Stream	no	D	no	ST07	800	1.3	4.9
Stream	no	D	no	ST07	804	0.7	4
Stream	no	D	no	ST07	806	1.8	5.4
Stream	no	D	no	ST07	810	2.2	5.7
Stream	no	D	no	ST07	814	1.3	4.9
Stream	no	D	no	ST07	815	1.5	5.1
Stream	no	D	no	ST07	816	1.1	4.7
Stream	no	D	no	ST07	819	2.2	5.7
Stream	no	D	no	ST07	821	2.1	5.7
Stream	no	D	no	ST07	822	1.8	5.3
Stream	no	D	no	ST07	823	1.4	4.8
Stream	no	D	no	ST07	826	1.6	4.9
Stream	no	T	no	ST07	619	1.6	5.3
Stream	no	T	no	ST07	621	1.4	5.1
Stream	no	T	no	ST07	625	0.6	4
Stream	no	T	no	ST07	626	1.5	5.1
Stream	no	T	no	ST07	630	0.8	4.4
Stream	no	T	no	ST07	631	0.8	4.3
Stream	no	T	no	ST07	632	0.4	3.6
Stream	no	T	no	ST07	634	0.8	4.2
Stream	no	T	no	ST07	636	1.5	5.1
Stream	no	T	no	ST07	643	0.5	3.9
Stream	no	T	no	ST07	650	1.7	5.3
Stream	no	T	no	ST07	653	0.4	3.7
Stream	no	T	no	ST07	655	1.3	5
Stream	no	T	no	ST07	657	0.7	4.1
Stream	no	T	no	ST07	663	0.3	2.5
Stream	no	T	no	ST07	665	1.3	5
Stream	no	T	no	ST07	668	1.1	4.6
Stream	no	T	no	ST07	672	0.9	4.3
Stream	no	T	no	ST07	675	1.5	5.2
Stream	no	T	no	ST07	677	0.8	4.2
Stream	no	T	no	ST07	678	0.8	4.1
Stream	no	T	no	ST07	680	1.7	5.3
Stream	no	T	no	ST07	687	0.9	4.4
Stream	no	T	no	ST07	688	1.4	4.9
Stream	no	T	no	ST07	689	1.3	4.6
Stream	no	T	no	ST07	690	0.7	4.1
Stream	no	T	no	ST07	692	1.1	4.6
Stream	no	T	no	ST07	693	1.1	4.6
Stream	no	T	no	ST07	695	1.2	4.6
Stream	no	T	no	ST07	696	0.9	4.3
Stream	no	T	no	ST07	699	1	4.6
Stream	no	T	no	ST07	702	0.7	4.2
Stream	no	T	no	ST07	713	1.2	4.8
Stream	no	T	no	ST07	719	0.9	4.4
Stream	no	T	no	ST07	720	1.1	4.6
Stream	no	T	no	ST07	725	0.2	3.5
Stream	no	T	no	ST07	727	0.4	3.4
Stream	no	T	no	ST07	737	1	4.5
Stream	no	T	no	ST07	738	1.8	5.7
Stream	no	T	no	ST07	741	1	4.4
Stream	no	T	no	ST07	743	0.5	3.7
Stream	no	T	no	ST07	744	0.4	3.4
Stream	no	T	no	ST07	746	1.4	4.9
Stream	no	T	no	ST07	748	1.2	4.7
Stream	no	T	no	ST07	752	1.4	5
Stream	no	T	no	ST07	754	0.8	4.3
Stream	no	T	no	ST07	758	0.9	4.3
Stream	no	T	no	ST07	761	0.9	4.5
Stream	no	T	no	ST07	765	1.4	4.7
Stream	no	T	no	ST07	768	1.5	5
Stream	no	T	no	ST07	769	1.1	4.9
Stream	no	T	no	ST07	770	0.7	0.4
Stream	no	T	no	ST07	772	1	4.5
Stream	no	T	no	ST07	774	1.2	5.8
Stream	no	T	no	ST07	775	0.8	4.3
Stream	no	T	no	ST07	777	1	4.4
Stream	no	T	no	ST07	785	1.3	4.9
Stream	no	T	no	ST07	786	1.4	5
Stream	no	T	no	ST07	792	1.2	4.3
Stream	no	T	no	ST07	799	0.6	4
Stream	no	T	no	ST07	801	1.4	4.9
Stream	no	T	no	ST07	802	1.2	4.7
Stream	no	T	no	ST07	805	1.1	4.6
Stream	no	T	no	ST07	808	1.5	5.2
Stream	no	T	no	ST07	809	1.1	4.7
Stream	no	T	no	ST07	813	0.8	4.2
Stream	no	T	no	ST07	817	1.5	5.2
Stream	no	T	no	ST07	818	0.4	3.9
Stream	no	T	no	ST07	820	1.2	4.8
Stream	no	T	no	ST07	824	1.2	4.5
Stream	no	T	yes	ST07	825	1.7	5.2
Stream	no	W	yes	ST07	620	0.2	3.3
Stream	no	W	yes	ST07	622	0.9	4.4
Stream	no	W	yes	ST07	627	1.1	4.7
Stream	no	W	yes	ST07	633	0.3	3.6
Stream	no	W	yes	ST07	635	0.9	4.3
Stream	no	W	yes	ST07	638	0.8	4.2
Stream	no	W	yes	ST07	639	1.5	5
Stream	no	W	yes	ST07	645	0.5	3.5
Stream	no	W	yes	ST07	646	0.6	3.9
Stream	no	W	yes	ST07	647	0.7	4
Stream	no	W	yes	ST07	648	0.7	3.8
Stream	no	W	yes	ST07	649	1	4.3
Stream	no	W	yes	ST07	651	1.4	4.9
Stream	no	W	yes	ST07	658	0.5	3.6
Stream	no	W	yes	ST07	660	1	4.5
Stream	no	W	yes	ST07	661	0.5	3.7
Stream	no	W	yes	ST07	662	0.5	3.6
Stream	no	W	yes	ST07	667	0.6	4.1
Stream	no	W	yes	ST07	669	0.6	3.8
Stream	no	W	yes	ST07	670	0.4	3.2
Stream	no	W	yes	ST07	671	0.5	3.6
Stream	no	W	yes	ST07	681	1	4.7
Stream	no	W	yes	ST07	683	0.6	4.2
Stream	no	W	yes	ST07	691	1.2	4.8
Stream	no	W	yes	ST07	698	1.2	4.7
Stream	no	W	yes	ST07	700	1.4	4.8
Stream	no	W	yes	ST07	703	0.9	4.3
Stream	no	W	yes	ST07	704	1.3	4.8
Stream	no	W	yes	ST07	707	0.3	3.3
Stream	no	W	yes	ST07	708	0.4	3.4
Stream	no	W	yes	ST07	709	0.3	3.4
Stream	no	W	yes	ST07	712	1.4	4.6
Stream	no	W	yes	ST07	714	0.9	4.2
Stream	no	W	yes	ST07	716	1.3	4.8
Stream	no	W	yes	ST07	718	1.1	4.5
Stream	no	W	yes	ST07	723	0.7	3.8
Stream	no	W	yes	ST07	724	0.3	3.4
Stream	no	W	yes	ST07	726	0.4	3.2
Stream	no	W	yes	ST07	728	0.4	3.6
Stream	no	W	yes	ST07	729	1	4.5
Stream	no	W	yes	ST07	742	1.3	4.7
Stream	no	W	yes	ST07	745	1.4	4.3
Stream	no	W	yes	ST07	747	1	4.5
Stream	no	W	yes	ST07	749	1.5	5.1
Stream	no	W	yes	ST07	750	0.4	3.5
Stream	no	W	yes	ST07	751	0.3	3.2
Stream	no	W	yes	ST07	755	0.8	4.1
Stream	no	W	yes	ST07	756	1	4.4
Stream	no	W	yes	ST07	759	1.5	5
Stream	no	W	yes	ST07	763	1.4	4.9
Stream	no	W	yes	ST07	767	1.4	5
Stream	no	W	yes	ST07	771	0.8	4.2
Stream	no	W	yes	ST07	781	1.1	4.7
Stream	no	W	yes	ST07	782	0.7	4
Stream	no	W	yes	ST07	793	0.3	3.3
Stream	no	W	yes	ST07	794	0.7	4.1
Stream	no	W	yes	ST07	803	0.6	3.7
Stream	no	W	yes	ST07	807	1.7	5.2
Stream	no	W	yes	ST07	811	0.8	4
Stream	no	W	yes	ST07	812	0.5	3.5
Stream	no	D	yes	ST10	833	1.7	5.3
Stream	no	D	yes	ST10	834	1.5	5
Stream	no	D	yes	ST10	836	1.6	5.2
Stream	no	D	yes	ST10	843	1.2	4.8
Stream	no	D	yes	ST10	844	1.2	5
Stream	no	D	yes	ST10	848	1.8	5.4
Stream	no	D	yes	ST10	856	0.4	3.6
Stream	no	D	yes	ST10	857	0.3	3.4
Stream	no	D	yes	ST10	858	0.7	4
Stream	no	D	yes	ST10	864	1	4.6
Stream	no	D	yes	ST10	870	1.3	5
Stream	no	D	yes	ST10	879	1.4	5
Stream	no	D	yes	ST10	880	1.5	5.2
Stream	no	D	yes	ST10	882	1.7	5.3
Stream	no	D	yes	ST10	884	1.2	5
Stream	no	D	yes	ST10	885	0.8	4.3
Stream	no	D	yes	ST10	886	0.7	4
Stream	no	D	yes	ST10	887	1.2	4.8
Stream	no	D	yes	ST10	890	1.4	5
Stream	no	D	yes	ST10	892	0.7	4.1
Stream	no	D	yes	ST10	893	2.4	5.8
Stream	no	D	yes	ST10	894	1.9	5.5
Stream	no	D	yes	ST10	895	1.7	5.3
Stream	no	D	yes	ST10	896	0.8	4.3
Stream	no	D	yes	ST10	903	1.3	5
Stream	no	D	yes	ST10	904	2	5.5
Stream	no	D	yes	ST10	907	2	5.5
Stream	no	D	yes	ST10	909	2	5.7
Stream	no	D	yes	ST10	910	1.8	5.5
Stream	no	D	yes	ST10	911	1.3	4.8
Stream	no	D	yes	ST10	912	3.1	5.6
Stream	no	D	yes	ST10	913	1.4	5.1
Stream	no	D	yes	ST10	915	2.1	5.6
Stream	no	D	yes	ST10	919	1.1	4.6
Stream	no	D	yes	ST10	920	0.8	4.1
Stream	no	D	yes	ST10	922	1.3	5.1
Stream	no	D	yes	ST10	923	1.1	4.9
Stream	no	D	yes	ST10	925	0.4	3.1
Stream	no	D	yes	ST10	926	1.5	5
Stream	no	D	yes	ST10	933	0.9	4.4
Stream	no	D	yes	ST10	934	1.2	5
Stream	no	D	yes	ST10	935	2	5.6
Stream	no	D	yes	ST10	937	1.3	4.8
Stream	no	D	yes	ST10	945	1.4	5.2
Stream	no	D	yes	ST10	950	2.7	6
Stream	no	D	yes	ST10	958	1.7	5.3
Stream	no	D	yes	ST10	959	0.9	4.4
Stream	no	D	yes	ST10	963	1.8	5.3
Stream	no	D	yes	ST10	964	1	4.4
Stream	no	D	yes	ST10	965	1.7	5.2
Stream	no	D	yes	ST10	966	1.1	4.5
Stream	no	D	yes	ST10	967	1.2	4.6
Stream	no	D	yes	ST10	969	1.4	5
Stream	no	D	yes	ST10	974	1.3	4.7
Stream	no	D	yes	ST10	977	1.4	5
Stream	no	D	yes	ST10	978	1.5	5.2
Stream	no	D	yes	ST10	979	2	5.5
Stream	no	D	yes	ST10	982	1.3	4.7
Stream	no	D	yes	ST10	983	1.3	4.6
Stream	no	D	yes	ST10	985	1.4	4.8
Stream	no	D	yes	ST10	988	2.3	5.9
Stream	no	D	yes	ST10	989	1.3	4.9
Stream	no	D	yes	ST10	994	2.4	5.8
Stream	no	D	yes	ST10	1002	1.4	4.8
Stream	no	D	yes	ST10	1003	1.8	5.4
Stream	no	D	yes	ST10	1004	1.3	4.9
Stream	no	D	yes	ST10	1005	1.2	4.7
Stream	no	D	yes	ST10	1007	1.8	5.5
Stream	no	D	yes	ST10	1008	2.6	6.2
Stream	no	D	yes	ST10	1010	1.9	5.4
Stream	no	D	yes	ST10	1013	1.4	5
Stream	no	D	yes	ST10	1014	2	5.8
Stream	no	D	yes	ST10	1017	0.6	3.7
Stream	no	D	yes	ST10	1020	1.8	5.2
Stream	no	D	yes	ST10	1025	0.8	4.2
Stream	no	D	yes	ST10	1028	1.4	5
Stream	no	D	yes	ST10	1030	1.5	5.1
Stream	no	D	yes	ST10	1031	1.7	5.2
Stream	no	D	yes	ST10	1039	2.4	5.8
Stream	no	T	no	ST10	827	0.8	4.2
Stream	no	T	no	ST10	830	1	4.6
Stream	no	T	no	ST10	837	0.8	4.1
Stream	no	T	no	ST10	838	0.8	4.5
Stream	no	T	no	ST10	841	0.9	4.5
Stream	no	T	no	ST10	845	1.5	5.2
Stream	no	T	no	ST10	850	0.5	3.8
Stream	no	T	no	ST10	853	1.7	5.3
Stream	no	T	no	ST10	854	0.6	4.2
Stream	no	T	no	ST10	859	1.2	5
Stream	no	T	no	ST10	860	0.7	4
Stream	no	T	no	ST10	863	1.3	5.1
Stream	no	T	no	ST10	866	1.5	5.2
Stream	no	T	no	ST10	867	0.8	4.5
Stream	no	T	no	ST10	872	0.9	4.5
Stream	no	T	no	ST10	873	0.9	4.3
Stream	no	T	no	ST10	874	1.5	4.9
Stream	no	T	no	ST10	875	1.1	4.6
Stream	no	T	no	ST10	883	0.6	4.2
Stream	no	T	no	ST10	889	0.9	3.9
Stream	no	T	no	ST10	891	1.1	4.7
Stream	no	T	no	ST10	897	1.1	4.7
Stream	no	T	no	ST10	899	0.8	4.2
Stream	no	T	no	ST10	901	1.7	5.3
Stream	no	T	no	ST10	902	0.9	4.5
Stream	no	T	no	ST10	905	0.4	3.6
Stream	no	T	no	ST10	906	0.8	4.2
Stream	no	T	no	ST10	908	1.1	4.5
Stream	no	T	no	ST10	917	4.5	5.3
Stream	no	T	no	ST10	921	0.7	4.1
Stream	no	T	no	ST10	924	0.8	4.7
Stream	no	T	no	ST10	928	1.1	4.8
Stream	no	T	no	ST10	932	1.3	4.7
Stream	no	T	no	ST10	942	0.7	4.2
Stream	no	T	no	ST10	947	0.6	4.2
Stream	no	T	no	ST10	951	0.9	4.3
Stream	no	T	no	ST10	952	1.3	4.8
Stream	no	T	no	ST10	953	1.7	5.4
Stream	no	T	no	ST10	954	0.9	4.5
Stream	no	T	no	ST10	957	0.9	4.5
Stream	no	T	no	ST10	960	0.8	4.2
Stream	no	T	no	ST10	962	1.4	4.9
Stream	no	T	no	ST10	968	1.2	4.8
Stream	no	T	no	ST10	970	1.3	4.7
Stream	no	T	no	ST10	971	0.3	3.2
Stream	no	T	no	ST10	973	0.4	3.6
Stream	no	T	no	ST10	975	0.3	3.3
Stream	no	T	no	ST10	980	0.8	4.2
Stream	no	T	no	ST10	981	1.3	4.8
Stream	no	T	no	ST10	986	3.1	6.4
Stream	no	T	no	ST10	990	7	4.3
Stream	no	T	no	ST10	991	1.2	4.7
Stream	no	T	no	ST10	992	0.5	3.7
Stream	no	T	no	ST10	993	0.9	4.5
Stream	no	T	no	ST10	995	0.9	4.4
Stream	no	T	no	ST10	999	0.5	3.6
Stream	no	T	no	ST10	1000	0.7	3.9
Stream	no	T	no	ST10	1001	0.7	4.2
Stream	no	T	no	ST10	1006	1.2	4.7
Stream	no	T	no	ST10	1011	1.4	5.2
Stream	no	T	no	ST10	1019	1.7	5.2
Stream	no	T	no	ST10	1023	0.9	5.5
Stream	no	T	no	ST10	1024	1.1	4.6
Stream	no	T	no	ST10	1029	1.9	5.5
Stream	no	T	no	ST10	1033	1.6	5.1
Stream	no	T	no	ST10	1035	0.5	3.8
Stream	no	T	no	ST10	1036	1.4	5.1
Stream	no	T	no	ST10	1040	0.7	4.1
Stream	no	W	no	ST10	828	1.3	4.9
Stream	no	W	no	ST10	829	2.2	5.7
Stream	no	W	no	ST10	831	0.5	3.9
Stream	no	W	no	ST10	832	0.3	3.4
Stream	no	W	no	ST10	835	0.9	4.3
Stream	no	W	no	ST10	839	0.6	3.8
Stream	no	W	no	ST10	840	0.5	3.8
Stream	no	W	no	ST10	842	1.3	4.8
Stream	no	W	no	ST10	846	1.1	4.8
Stream	no	W	no	ST10	847	0.8	4.1
Stream	no	W	no	ST10	849	1.6	5.2
Stream	no	W	no	ST10	851	1	4.3
Stream	no	W	no	ST10	852	0.6	3.8
Stream	no	W	no	ST10	855	0.4	3.6
Stream	no	W	no	ST10	861	1	4.4
Stream	no	W	no	ST10	862	0.9	4.4
Stream	no	W	no	ST10	865	0.5	3.8
Stream	no	W	no	ST10	868	1.5	5
Stream	no	W	no	ST10	869	0.7	4.2
Stream	no	W	no	ST10	871	0.4	3.5
Stream	no	W	no	ST10	876	1	4.5
Stream	no	W	no	ST10	877	0.5	3.8
Stream	no	W	no	ST10	878	0.3	3.3
Stream	no	W	no	ST10	881	0.7	4.2
Stream	no	W	no	ST10	888	0.7	4.2
Stream	no	W	no	ST10	898	1.1	4.7
Stream	no	W	no	ST10	900	1.2	5
Stream	no	W	no	ST10	914	0.7	4.1
Stream	no	W	no	ST10	916	1.4	5
Stream	no	W	no	ST10	918	0.4	3.7
Stream	no	W	no	ST10	927	0.4	3.5
Stream	no	W	no	ST10	929	0.8	4.1
Stream	no	W	no	ST10	930	1.7	5.2
Stream	no	W	no	ST10	931	1.5	5.1
Stream	no	W	no	ST10	936	2.3	5.7
Stream	no	W	no	ST10	938	0.5	3.7
Stream	no	W	no	ST10	939	0.4	3.5
Stream	no	W	no	ST10	940	0.4	3.6
Stream	no	W	no	ST10	941	0.5	3.7
Stream	no	W	no	ST10	943	0.6	3.9
Stream	no	W	no	ST10	944	1.7	5.4
Stream	no	W	no	ST10	946	1	4.5
Stream	no	W	no	ST10	948	1	4.4
Stream	no	W	no	ST10	949	1.1	4.5
Stream	no	W	no	ST10	955	1.3	4.8
Stream	no	W	no	ST10	956	0.8	4.3
Stream	no	W	no	ST10	961	1.2	5
Stream	no	W	no	ST10	972	0.6	4.2
Stream	no	W	no	ST10	976	0.4	3.5
Stream	no	W	no	ST10	984	1	4.5
Stream	no	W	no	ST10	987	0.8	4.2
Stream	no	W	no	ST10	996	1.5	4.9
Stream	no	W	no	ST10	997	1.8	5.3
Stream	no	W	no	ST10	998	0.7	4
Stream	no	W	no	ST10	1009	1.1	4.7
Stream	no	W	no	ST10	1012	1.2	4.9
Stream	no	W	no	ST10	1015	1	4.2
Stream	no	W	no	ST10	1016	0.5	3.7
Stream	no	W	no	ST10	1018	0.5	3.6
Stream	no	W	no	ST10	1021	1.4	5
Stream	no	W	no	ST10	1022	0.7	4.2
Stream	no	W	no	ST10	1026	1.8	5
Stream	no	W	no	ST10	1027	1.3	4.6
Stream	no	W	no	ST10	1032	1.7	5.2
Stream	no	W	no	ST10	1034	0.5	3.5
Stream	no	W	no	ST10	1037	0.4	3.6
Stream	no	W	no	ST10	1038	1.2	4.7
Stream	no	W	no	ST10	1041	0.8	4.1
Stream	no	?	?	ST11	331	1.5	5
Stream	no	D	no	ST11	135	1.9	5.4
Stream	no	D	no	ST11	138	2.3	5.7
Stream	no	D	no	ST11	146	1.8	5.1
Stream	no	D	no	ST11	148	2.4	5.5
Stream	no	D	no	ST11	149	0.4	3.6
Stream	no	D	no	ST11	151	1.5	5.1
Stream	no	D	no	ST11	152	1.2	4.7
Stream	no	D	no	ST11	156	1.3	4.9
Stream	no	D	no	ST11	161	2.4	5.9
Stream	no	D	no	ST11	162	0.8	4.1
Stream	no	D	no	ST11	163	1.2	4.7
Stream	no	D	no	ST11	164	1.2	4.9
Stream	no	D	no	ST11	171	1.5	4.8
Stream	no	D	no	ST11	172	1.4	4.8
Stream	no	D	no	ST11	174	0.9	4.1
Stream	no	D	no	ST11	179	1.3	4.5
Stream	no	D	no	ST11	180	2	5.2
Stream	no	D	no	ST11	183	0.5	3.7
Stream	no	D	no	ST11	186	2	5.4
Stream	no	D	no	ST11	193	0.9	5.2
Stream	no	D	no	ST11	196	1.4	4.9
Stream	no	D	no	ST11	197	1.7	5.2
Stream	no	D	no	ST11	202	1	4.5
Stream	no	D	no	ST11	205	1.5	4.9
Stream	no	D	no	ST11	212	1.7	4.9
Stream	no	D	no	ST11	215	3.2	6.4
Stream	no	D	no	ST11	221	1	4.5
Stream	no	D	no	ST11	222	1.1	4.1
Stream	no	D	no	ST11	226	1.6	5.2
Stream	no	D	no	ST11	229	0.5	3.5
Stream	no	D	no	ST11	230	1.9	5.3
Stream	no	D	no	ST11	236	1.7	5.3
Stream	no	D	no	ST11	239	1.5	5
Stream	no	D	no	ST11	241	1.5	4.6
Stream	no	D	no	ST11	242	2.2	5.4
Stream	no	D	no	ST11	245	1.1	4.5
Stream	no	D	no	ST11	247	1.9	5.2
Stream	no	D	no	ST11	250	2.4	5.7
Stream	no	D	no	ST11	254	2	5.3
Stream	no	D	no	ST11	255	1.7	5.2
Stream	no	D	no	ST11	256	0.8	3.8
Stream	no	D	no	ST11	257	2.1	5.5
Stream	no	D	no	ST11	258	1.3	4.5
Stream	no	D	no	ST11	265	1.3	4.9
Stream	no	D	no	ST11	269	1.6	5.3
Stream	no	D	no	ST11	271	3.1	6.4
Stream	no	D	no	ST11	273	0.5	3.7
Stream	no	D	no	ST11	275	1.6	5.3
Stream	no	D	no	ST11	277	2	5.4
Stream	no	D	no	ST11	278	0.9	4.5
Stream	no	D	no	ST11	279	1.2	4.7
Stream	no	D	no	ST11	282	1.4	4.7
Stream	no	D	no	ST11	285	1.2	4.5
Stream	no	D	no	ST11	289	1	4.3
Stream	no	D	no	ST11	290	2.3	5.6
Stream	no	D	no	ST11	297	2.6	5.8
Stream	no	D	no	ST11	300	1.4	4.8
Stream	no	D	no	ST11	301	0.6	3.1
Stream	no	D	no	ST11	305	0.9	4.7
Stream	no	D	no	ST11	307	1.8	5.4
Stream	no	D	no	ST11	308	1.7	5.2
Stream	no	D	no	ST11	309	2.1	5.6
Stream	no	D	no	ST11	311	1.1	4.5
Stream	no	D	no	ST11	312	2.5	6
Stream	no	D	no	ST11	315	1.4	4.8
Stream	no	D	no	ST11	321	1.9	5.5
Stream	no	D	no	ST11	330	1.3	4.7
Stream	no	D	no	ST11	333	1.7	5.1
Stream	no	D	no	ST11	336	1.4	5.1
Stream	no	D	no	ST11	338	0.8	4.2
Stream	no	D	no	ST11	342	0.5	3.7
Stream	no	D	no	ST11	346	1	4.5
Stream	no	D	no	ST11	348	0.8	4.2
Stream	no	D	no	ST11	349	1.5	5.2
Stream	no	D	no	ST11	350	1.4	5.1
Stream	no	D	no	ST11	353	2.1	5.6
Stream	no	D	no	ST11	354	1.8	5.2
Stream	no	D	no	ST11	355	2.7	5.8
Stream	no	D	no	ST11	356	1.9	5.2
Stream	no	D	no	ST11	358	1.9	5.2
Stream	no	D	no	ST11	359	1.3	4.5
Stream	no	D	no	ST11	360	1.8	5.2
Stream	no	W	yes	ST11	132	0.8	4.1
Stream	no	W	yes	ST11	136	0.3	3.5
Stream	no	W	yes	ST11	137	0.7	3.7
Stream	no	W	yes	ST11	141	1.7	5.1
Stream	no	W	yes	ST11	147	2.2	5.4
Stream	no	W	yes	ST11	154	0.4	3.5
Stream	no	W	yes	ST11	155	1.4	4.9
Stream	no	W	yes	ST11	157	A	4.6
Stream	no	W	yes	ST11	158	0.8	4.2
Stream	no	W	yes	ST11	166	0.3	3.3
Stream	no	W	yes	ST11	168	1.7	3.9
Stream	no	W	yes	ST11	169	1.3	4.8
Stream	no	W	yes	ST11	176	1.1	4.6
Stream	no	W	yes	ST11	181	1.6	4.6
Stream	no	W	yes	ST11	184	1.2	5.7
Stream	no	W	yes	ST11	185	1.3	4.6
Stream	no	W	yes	ST11	187	1	4.3
Stream	no	W	yes	ST11	194	1.2	4.7
Stream	no	W	yes	ST11	198	0.5	3.5
Stream	no	W	yes	ST11	200	1	4.2
Stream	no	W	yes	ST11	208	1.7	4.9
Stream	no	W	yes	ST11	209	0.6	3.7
Stream	no	W	yes	ST11	210	1.5	4.7
Stream	no	W	yes	ST11	213	1.2	4.3
Stream	no	W	yes	ST11	217	1.6	4.8
Stream	no	W	yes	ST11	219	0.8	4.2
Stream	no	W	yes	ST11	224	0.8	4.1
Stream	no	W	yes	ST11	225	0.7	3.7
Stream	no	W	yes	ST11	228	1	4.7
Stream	no	W	yes	ST11	231	0.7	3.9
Stream	no	W	yes	ST11	232	0.4	3.3
Stream	no	W	yes	ST11	233	0.8	4
Stream	no	W	yes	ST11	234	0.5	3.3
Stream	no	W	yes	ST11	240	0.5	3.4
Stream	no	W	yes	ST11	246	0.6	3.8
Stream	no	W	yes	ST11	248	0.5	3.4
Stream	no	W	yes	ST11	251	0.6	3.6
Stream	no	W	yes	ST11	252	0.8	3.9
Stream	no	W	yes	ST11	253	1.9	5.1
Stream	no	W	yes	ST11	260	0.7	4.2
Stream	no	W	yes	ST11	268	0.7	4.3
Stream	no	W	yes	ST11	272	0.6	3.5
Stream	no	W	yes	ST11	274	0.7	3.9
Stream	no	W	yes	ST11	276	1.4	4.7
Stream	no	W	yes	ST11	281	0.8	4.2
Stream	no	W	yes	ST11	283	1.9	5.3
Stream	no	W	yes	ST11	286	0.8	3.9
Stream	no	W	yes	ST11	291	2	5.2
Stream	no	W	yes	ST11	292	2.1	5.5
Stream	no	W	yes	ST11	295	0.9	4.2
Stream	no	W	yes	ST11	296	0.7	4
Stream	no	W	yes	ST11	298	0.9	3.7
Stream	no	W	yes	ST11	299	2	5.2
Stream	no	W	yes	ST11	302	0.8	4.1
Stream	no	W	yes	ST11	303	0.7	4
Stream	no	W	yes	ST11	317	1.4	4.9
Stream	no	W	yes	ST11	320	1	4.2
Stream	no	W	yes	ST11	322	1.1	4.5
Stream	no	W	yes	ST11	323	1.2	4.5
Stream	no	W	yes	ST11	329	0.8	4
Stream	no	W	yes	ST11	332	0.7	3.9
Stream	no	W	yes	ST11	335	1.5	5.21
Stream	no	W	yes	ST11	340	0.9	4.3
Stream	no	W	yes	ST11	341	1.6	5
Stream	no	W	yes	ST11	344	1.4	4.6
Stream	no	W	yes	ST11	345	1.6	5
Stream	no	W	yes	ST11	352	0.9	4.4
Stream	no	T	no	ST11	133	1.4	4.9
Stream	no	T	no	ST11	134	0.9	4.2
Stream	no	T	no	ST11	139	1.2	4.5
Stream	no	T	no	ST11	140	2.3	5.5
Stream	no	T	no	ST11	142	2.2	5.5
Stream	no	T	no	ST11	143	1.1	4.3
Stream	no	T	no	ST11	144	1.9	5.3
Stream	no	T	no	ST11	145	0.6	3.7
Stream	no	T	no	ST11	150	0.4	3.8
Stream	no	T	no	ST11	153	1	4.6
Stream	no	T	no	ST11	159	1.2	4.7
Stream	no	T	no	ST11	160	0.8	4.3
Stream	no	T	no	ST11	165	1.2	5
Stream	no	T	no	ST11	167	1.1	4.5
Stream	no	T	no	ST11	170	1.4	4.6
Stream	no	T	no	ST11	173	1.9	5.3
Stream	no	T	no	ST11	175	1.2	4.8
Stream	no	T	no	ST11	177	0.6	3.9
Stream	no	T	no	ST11	178	0.8	3.9
Stream	no	T	no	ST11	182	0.4	3.6
Stream	no	T	no	ST11	188	1.5	5.2
Stream	no	T	no	ST11	189	0.6	3.9
Stream	no	T	no	ST11	190	1.2	4.7
Stream	no	T	no	ST11	191	1.4	5.2
Stream	no	T	no	ST11	192	0.9	4.3
Stream	no	T	no	ST11	195	0.5	3.8
Stream	no	T	no	ST11	199	1.1	4.4
Stream	no	T	no	ST11	201	0.6	3.6
Stream	no	T	no	ST11	203	0.7	4.3
Stream	no	T	no	ST11	204	0.5	3.6
Stream	no	T	no	ST11	206	0.9	4
Stream	no	T	no	ST11	207	2.1	5.5
Stream	no	T	no	ST11	211	1.2	4.4
Stream	no	T	no	ST11	214	1	4.3
Stream	no	T	no	ST11	216	0.5	3.9
Stream	no	T	no	ST11	218	0.7	2.9
Stream	no	T	no	ST11	220	0.9	4.3
Stream	no	T	no	ST11	223	0.6	3.7
Stream	no	T	no	ST11	227	0.7	4.2
Stream	no	T	no	ST11	235	1.2	4.4
Stream	no	T	no	ST11	237	0.6	4.2
Stream	no	T	no	ST11	238	0.6	4.1
Stream	no	T	no	ST11	243	0.4	3.4
Stream	no	T	no	ST11	244	0.5	3.7
Stream	no	T	no	ST11	249	0.8	4.1
Stream	no	T	no	ST11	259	0.8	3.8
Stream	no	T	no	ST11	261	0.7	4.2
Stream	no	T	no	ST11	262	0.8	4.3
Stream	no	T	no	ST11	263	0.4	3.4
Stream	no	T	no	ST11	264	1.3	4.9
Stream	no	T	no	ST11	266	0.8	4.4
Stream	no	T	no	ST11	267	1.1	4.7
Stream	no	T	no	ST11	270	1.8	5.4
Stream	no	T	no	ST11	280	1.3	4.9
Stream	no	T	no	ST11	284	1	4.4
Stream	no	T	no	ST11	287	0.8	4.2
Stream	no	T	no	ST11	288	0.7	4
Stream	no	T	no	ST11	293	1.2	4.6
Stream	no	T	no	ST11	294	1.3	4.4
Stream	no	T	no	ST11	304	0.7	4.2
Stream	no	T	no	ST11	306	0.7	4.4
Stream	no	T	no	ST11	310	1.8	5.4
Stream	no	T	no	ST11	313	1.3	5
Stream	no	T	no	ST11	314	0.8	4.2
Stream	no	T	no	ST11	316	1.5	5.1
Stream	no	T	no	ST11	318	0.9	4.5
Stream	no	T	no	ST11	319	1	4.3
Stream	no	T	no	ST11	324	1.3	4.6
Stream	no	T	no	ST11	325	1.5	4.4
Stream	no	T	no	ST11	326	1.4	4.8
Stream	no	T	no	ST11	327	1.3	4.8
Stream	no	T	no	ST11	328	1.2	4.4
Stream	no	T	no	ST11	334	1.1	5
Stream	no	T	no	ST11	337	0.4	3.5
Stream	no	T	no	ST11	339	0.4	3.7
Stream	no	T	no	ST11	343	1.1	4.3
Stream	no	T	no	ST11	347	2.2	5.5
Stream	no	T	no	ST11	351	1	4.5
Stream	no	T	no	ST11	357	1.8	5.2
Stream	yes	D	no	ST05	1254	1.2	4.7
Stream	yes	D	no	ST05	1256	1	4.6
Stream	yes	D	no	ST05	1257	1.7	5.3
Stream	yes	D	no	ST05	1261	1.4	5.1
Stream	yes	D	no	ST05	1266	1.8	5.3
Stream	yes	D	no	ST05	1268	2.2	5.6
Stream	yes	D	no	ST05	1269	2.9	6
Stream	yes	D	no	ST05	1274	1.6	5.3
Stream	yes	D	no	ST05	1275	2.8	6.1
Stream	yes	D	no	ST05	1277	3.1	6.3
Stream	yes	D	no	ST05	1279	2.6	5.9
Stream	yes	D	no	ST05	1285	1.8	5.4
Stream	yes	D	no	ST05	1288	2.1	5.6
Stream	yes	D	no	ST05	1289	2.2	5.5
Stream	yes	D	no	ST05	1290	2.7	6
Stream	yes	D	no	ST05	1293	1.6	5.3
Stream	yes	D	no	ST05	1295	2.4	5.9
Stream	yes	D	no	ST05	1296	3.2	6.6
Stream	yes	D	no	ST05	1297	1.6	5.3
Stream	yes	D	no	ST05	1306	1.7	5.1
Stream	yes	D	no	ST05	1307	1.9	5.5
Stream	yes	D	no	ST05	1309	2.4	5.8
Stream	yes	D	no	ST05	1310	2.9	4.2
Stream	yes	D	no	ST05	1311	3.2	6.4
Stream	yes	D	no	ST05	1314	3.7	6.5
Stream	yes	D	no	ST05	1319	2.8	6.3
Stream	yes	D	no	ST05	1320	2.9	4.2
Stream	yes	D	no	ST05	1321	2.3	5.9
Stream	yes	D	no	ST05	1323	1.6	5.1
Stream	yes	D	no	ST05	1325	3	6.3
Stream	yes	D	no	ST05	1327	0.3	3.7
Stream	yes	D	no	ST05	1328	2.4	5.7
Stream	yes	D	no	ST05	1329	1.8	5.3
Stream	yes	D	no	ST05	1331	2.3	5.5
Stream	yes	D	no	ST05	1334	2.7	5.8
Stream	yes	D	no	ST05	1336	2.1	5.5
Stream	yes	D	no	ST05	1338	1.7	5.3
Stream	yes	D	no	ST05	1339	0.6	3.9
Stream	yes	D	no	ST05	1342	0.3	3.4
Stream	yes	D	no	ST05	1347	2.5	6
Stream	yes	T	no	ST05	1255	0.8	4.2
Stream	yes	T	no	ST05	1259	1.2	4.9
Stream	yes	T	no	ST05	1264	1.4	5.1
Stream	yes	T	no	ST05	1265	1.3	4.6
Stream	yes	T	no	ST05	1267	2.3	5.7
Stream	yes	T	no	ST05	1270	3.8	5.3
Stream	yes	T	no	ST05	1271	0.6	4
Stream	yes	T	no	ST05	1272	3	6.5
Stream	yes	T	no	ST05	1281	0.5	3.5
Stream	yes	T	no	ST05	1284	0.7	3.8
Stream	yes	T	no	ST05	1292	0.8	4.1
Stream	yes	T	no	ST05	1302	0.8	4.3
Stream	yes	T	no	ST05	1303	0.7	3.9
Stream	yes	T	no	ST05	1304	0.9	4.6
Stream	yes	T	no	ST05	1308	1.1	4.7
Stream	yes	T	no	ST05	1312	4.8	5.3
Stream	yes	T	no	ST05	1315	1.5	5
Stream	yes	T	no	ST05	1322	1	4.6
Stream	yes	T	no	ST05	1330	1.5	4.9
Stream	yes	T	no	ST05	1332	0.9	4.3
Stream	yes	T	no	ST05	1335	1.6	5.3
Stream	yes	T	no	ST05	1337	2.1	5.6
Stream	yes	T	no	ST05	1343	2.3	5.8
Stream	yes	T	no	ST05	1344	1.4	5.1
Stream	yes	T	no	ST05	1346	1.6	5.2
Stream	yes	T	no	ST05	1348	2.3	6
Stream	yes	T	no	ST05	1349	1.2	4.7
Stream	yes	T	no	ST05	1351	1.4	5
Stream	yes	W	yes	ST05	1251	0.4	3.5
Stream	yes	W	yes	ST05	1252	0.9	4.2
Stream	yes	W	yes	ST05	1253	0.9	4.3
Stream	yes	W	yes	ST05	1258	0.7	4.2
Stream	yes	W	yes	ST05	1260	0.9	4.4
Stream	yes	W	yes	ST05	1262	0.8	4.3
Stream	yes	W	yes	ST05	1263	2.1	5.5
Stream	yes	W	yes	ST05	1273	1.8	5.3
Stream	yes	W	yes	ST05	1276	0.4	3.5
Stream	yes	W	yes	ST05	1278	1.7	5.3
Stream	yes	W	yes	ST05	1280	6	3.8
Stream	yes	W	yes	ST05	1282	1.4	5
Stream	yes	W	yes	ST05	1283	0.8	4.2
Stream	yes	W	yes	ST05	1286	1.8	5.4
Stream	yes	W	yes	ST05	1287	1.1	4.6
Stream	yes	W	yes	ST05	1291	0.9	4
Stream	yes	W	yes	ST05	1294	0.6	3.6
Stream	yes	W	yes	ST05	1298	1.1	4.8
Stream	yes	W	yes	ST05	1299	1.2	4.8
Stream	yes	W	yes	ST05	1300	1.5	5.2
Stream	yes	W	yes	ST05	1301	0.9	4.6
Stream	yes	W	yes	ST05	1305	1.3	4.7
Stream	yes	W	yes	ST05	1313	1.5	5
Stream	yes	W	yes	ST05	1316	1.6	5
Stream	yes	W	yes	ST05	1317	1.8	5.2
Stream	yes	W	yes	ST05	1318	0.6	3.8
Stream	yes	W	yes	ST05	1324	0.7	3.9
Stream	yes	W	yes	ST05	1326	1.1	4.6
Stream	yes	W	yes	ST05	1333	0.6	3.6
Stream	yes	W	yes	ST05	1340	0.8	4.2
Stream	yes	W	yes	ST05	1341	2	5.5
Stream	yes	W	yes	ST05	1345	1.2	4.6
Stream	yes	W	yes	ST05	1350	1.4	5
Stream	yes	W	yes	ST05	1352	1.1	4.7
Stream	yes	W	yes	ST05	1353	1.7	5.2
Stream	yes	W	yes	ST05	1354	1.4	5
Stream	yes	D	yes	ST08	367	2.7	5.8
Stream	yes	D	yes	ST08	370	0.5	4
Stream	yes	D	yes	ST08	372	2	5.6
Stream	yes	D	yes	ST08	375	1.7	5.4
Stream	yes	D	yes	ST08	377	1	4.4
Stream	yes	D	yes	ST08	378	0.4	3.5
Stream	yes	D	yes	ST08	379	1.8	5.4
Stream	yes	D	yes	ST08	383	1.7	5
Stream	yes	D	yes	ST08	384	2.2	5.5
Stream	yes	D	yes	ST08	385	2.2	5.4
Stream	yes	D	yes	ST08	388	1	4.5
Stream	yes	D	yes	ST08	389	2.8	5.9
Stream	yes	D	yes	ST08	390	2.2	5.3
Stream	yes	D	yes	ST08	395	1.3	4.7
Stream	yes	D	yes	ST08	397	2	5.3
Stream	yes	D	yes	ST08	401	0.6	3.8
Stream	yes	D	yes	ST08	402	2.8	6
Stream	yes	D	yes	ST08	404	2	5.2
Stream	yes	D	yes	ST08	406	2.4	5.7
Stream	yes	D	yes	ST08	407	1.8	5.2
Stream	yes	D	yes	ST08	408	1.5	5.1
Stream	yes	D	yes	ST08	411	3	5.9
Stream	yes	D	yes	ST08	414	1.2	4.3
Stream	yes	D	yes	ST08	415	1.9	5.1
Stream	yes	D	yes	ST08	416	0.7	3.7
Stream	yes	D	yes	ST08	419	1.7	5.2
Stream	yes	D	yes	ST08	420	1.2	4.6
Stream	yes	D	yes	ST08	421	3.2	6.3
Stream	yes	D	yes	ST08	425	1.9	5.3
Stream	yes	D	yes	ST08	427	0.9	4.1
Stream	yes	D	yes	ST08	428	2.8	6.1
Stream	yes	D	yes	ST08	429	3	5.8
Stream	yes	D	yes	ST08	431	1.8	5
Stream	yes	D	yes	ST08	432	3.4	6
Stream	yes	D	yes	ST08	434	1.5	5
Stream	yes	D	yes	ST08	437	1.2	4.4
Stream	yes	D	yes	ST08	438	1.8	5.3
Stream	yes	D	yes	ST08	441	1.5	5.1
Stream	yes	D	yes	ST08	448	0.8	4.3
Stream	yes	D	yes	ST08	449	0.9	4.3
Stream	yes	D	yes	ST08	453	1.8	5.2
Stream	yes	D	yes	ST08	457	1.6	5.2
Stream	yes	D	yes	ST08	459	1.7	5
Stream	yes	D	yes	ST08	464	0.4	3.6
Stream	yes	D	yes	ST08	469	2.6	5.8
Stream	yes	D	yes	ST08	472	1.2	4.6
Stream	yes	D	yes	ST08	480	1.5	4.9
Stream	yes	T	no	ST08	362	1.7	5
Stream	yes	T	no	ST08	363	1.9	5.3
Stream	yes	T	no	ST08	365	1.4	4.7
Stream	yes	T	no	ST08	366	1.1	4.2
Stream	yes	T	no	ST08	371	0.5	4
Stream	yes	T	no	ST08	373	0.6	4.1
Stream	yes	T	no	ST08	374	0.8	4.4
Stream	yes	T	no	ST08	380	0.8	4.5
Stream	yes	T	no	ST08	381	0.8	4.3
Stream	yes	T	no	ST08	382	0.7	4.1
Stream	yes	T	no	ST08	392	2.7	5.9
Stream	yes	T	no	ST08	393	2	5.5
Stream	yes	T	no	ST08	394	0.7	4
Stream	yes	T	no	ST08	399	2	5.2
Stream	yes	T	no	ST08	410	1.5	4.5
Stream	yes	T	no	ST08	413	1.5	4.8
Stream	yes	T	no	ST08	418	2.6	6.2
Stream	yes	T	no	ST08	423	1.6	5.1
Stream	yes	T	no	ST08	424	1.9	5.5
Stream	yes	T	no	ST08	426	1.2	4.3
Stream	yes	T	no	ST08	430	2.2	5.7
Stream	yes	T	no	ST08	433	1.1	4.7
Stream	yes	T	no	ST08	435	2.4	5.8
Stream	yes	T	no	ST08	436	1.4	4.3
Stream	yes	T	no	ST08	439	1.7	5.2
Stream	yes	T	no	ST08	440	2.1	5.8
Stream	yes	T	no	ST08	443	1.1	4.5
Stream	yes	T	no	ST08	451	1.7	5
Stream	yes	T	no	ST08	454	1.1	4.5
Stream	yes	T	no	ST08	456	1.1	4.5
Stream	yes	T	no	ST08	458	0.5	3.7
Stream	yes	T	no	ST08	460	1.2	4.8
Stream	yes	T	no	ST08	465	0.6	4.1
Stream	yes	T	no	ST08	466	0.6	3.9
Stream	yes	T	no	ST08	467	0.7	3.8
Stream	yes	T	no	ST08	473	0.7	4.5
Stream	yes	T	no	ST08	474	0.7	4.1
Stream	yes	T	no	ST08	477	1.2	4.6
Stream	yes	T	no	ST08	481	0.6	4.1
Stream	yes	W	no	ST08	361	0.5	3.5
Stream	yes	W	no	ST08	364	1.8	5
Stream	yes	W	no	ST08	368	2	5.2
Stream	yes	W	no	ST08	369	2.5	3.9
Stream	yes	W	no	ST08	376	0.4	5.8
Stream	yes	W	no	ST08	386	1.2	4.5
Stream	yes	W	no	ST08	387	0.4	3.8
Stream	yes	W	no	ST08	391	1	4.2
Stream	yes	W	no	ST08	396	2.5	5.9
Stream	yes	W	no	ST08	398	1.5	4.3
Stream	yes	W	no	ST08	400	1.2	4.3
Stream	yes	W	no	ST08	403	1.4	4.6
Stream	yes	W	no	ST08	405	1.5	4.7
Stream	yes	W	no	ST08	409	0.7	3.8
Stream	yes	W	no	ST08	412	1.3	4.4
Stream	yes	W	no	ST08	417	1.8	5.3
Stream	yes	W	no	ST08	422	1.5	4.7
Stream	yes	W	no	ST08	442	0.7	3.7
Stream	yes	W	no	ST08	444	1.7	5
Stream	yes	W	no	ST08	445	1.3	4.4
Stream	yes	W	no	ST08	446	0.7	4.1
Stream	yes	W	no	ST08	447	0.7	4
Stream	yes	W	no	ST08	450	1.4	5
Stream	yes	W	no	ST08	452	1.2	3.9
Stream	yes	W	no	ST08	455	1.5	5
Stream	yes	W	no	ST08	461	0.4	3.5
Stream	yes	W	no	ST08	462	1	4.4
Stream	yes	W	no	ST08	463	0.6	3.8
Stream	yes	W	no	ST08	468	1.5	4.7
Stream	yes	W	no	ST08	470	2	5.4
Stream	yes	W	no	ST08	471	0.6	4.2
Stream	yes	W	no	ST08	475	2.2	5.5
Stream	yes	W	no	ST08	476	1.7	5.2
Stream	yes	W	no	ST08	478	1.9	5.2
Stream	yes	W	no	ST08	479	1.1	4.3
Stream	yes	D	no	ST09	483	2.5	5.8
Stream	yes	D	no	ST09	489	2.6	6.1
Stream	yes	D	no	ST09	490	0.8	4.2
Stream	yes	D	no	ST09	491	2.2	5.6
Stream	yes	D	no	ST09	492	2.4	5.7
Stream	yes	D	no	ST09	493	0.7	4.1
Stream	yes	D	no	ST09	495	1.6	5.1
Stream	yes	D	no	ST09	497	1.5	5.1
Stream	yes	D	no	ST09	499	2.3	5.8
Stream	yes	D	no	ST09	501	1.3	4.5
Stream	yes	D	no	ST09	502	1.4	4.9
Stream	yes	D	no	ST09	503	1.9	5.3
Stream	yes	D	no	ST09	504	1.6	5.1
Stream	yes	D	no	ST09	509	2.5	6.1
Stream	yes	D	no	ST09	510	0.8	4.3
Stream	yes	D	no	ST09	515	1	4.5
Stream	yes	D	no	ST09	516	0.7	3.9
Stream	yes	D	no	ST09	520	0.3	3.7
Stream	yes	D	no	ST09	521	2	5.6
Stream	yes	D	no	ST09	522	2.1	5.3
Stream	yes	D	no	ST09	525	1.8	4
Stream	yes	D	no	ST09	527	1.5	5
Stream	yes	D	no	ST09	528	1.4	5
Stream	yes	D	no	ST09	529	1.3	4.9
Stream	yes	D	no	ST09	531	1.7	5.2
Stream	yes	D	no	ST09	534	2	5.4
Stream	yes	D	no	ST09	535	2.1	5.4
Stream	yes	D	no	ST09	539	2.3	5.5
Stream	yes	D	no	ST09	540	0.9	4.2
Stream	yes	D	no	ST09	541	1.3	4.7
Stream	yes	D	no	ST09	542	2.1	5.5
Stream	yes	D	no	ST09	544	1.1	4.6
Stream	yes	D	no	ST09	545	1.4	4.9
Stream	yes	D	no	ST09	548	1.1	4.7
Stream	yes	D	no	ST09	549	1.1	5
Stream	yes	D	no	ST09	551	0.5	3.8
Stream	yes	D	no	ST09	552	0.5	8.7
Stream	yes	D	no	ST09	557	1.8	5.4
Stream	yes	D	no	ST09	559	1.8	5.3
Stream	yes	D	no	ST09	562	1.6	5.2
Stream	yes	D	no	ST09	563	2.4	5.9
Stream	yes	D	no	ST09	564	1.8	5.5
Stream	yes	D	no	ST09	567	1.9	5.3
Stream	yes	D	no	ST09	568	3	6.3
Stream	yes	D	no	ST09	571	1.7	5.1
Stream	yes	D	no	ST09	573	1.4	4.9
Stream	yes	D	no	ST09	576	2.4	5.8
Stream	yes	D	no	ST09	577	0.9	4.3
Stream	yes	D	no	ST09	578	2.1	5.5
Stream	yes	D	no	ST09	582	2.2	5.7
Stream	yes	D	no	ST09	589	2.3	5.7
Stream	yes	D	no	ST09	590	2.4	5.7
Stream	yes	D	no	ST09	602	2.7	6
Stream	yes	D	no	ST09	603	2	5.3
Stream	yes	D	no	ST09	605	2.4	5.9
Stream	yes	D	no	ST09	606	2	5.5
Stream	yes	D	no	ST09	608	2	5.4
Stream	yes	D	no	ST09	609	1	4.6
Stream	yes	D	no	ST09	612	2.4	4.8
Stream	yes	D	no	ST09	614	1.7	5.2
Stream	yes	T	no	ST09	484	1.2	4.5
Stream	yes	T	no	ST09	486	1.2	4.6
Stream	yes	T	no	ST09	487	1.4	5
Stream	yes	T	no	ST09	494	2.3	5.9
Stream	yes	T	no	ST09	506	0.5	3.7
Stream	yes	T	no	ST09	523	1.1	4.6
Stream	yes	T	no	ST09	536	1.1	4.3
Stream	yes	T	no	ST09	537	0.9	4.1
Stream	yes	T	no	ST09	543	0.8	4.1
Stream	yes	T	no	ST09	546	1	4.5
Stream	yes	T	no	ST09	553	1.2	5
Stream	yes	T	no	ST09	554	1.1	4.7
Stream	yes	T	no	ST09	555	0.6	3.6
Stream	yes	T	no	ST09	556	0.9	4.2
Stream	yes	T	no	ST09	565	1	4.4
Stream	yes	T	no	ST09	566	1.7	5
Stream	yes	T	no	ST09	569	1.5	5
Stream	yes	T	no	ST09	570	0.4	3.3
Stream	yes	T	no	ST09	572	0.4	3.6
Stream	yes	T	no	ST09	574	0.9	4.4
Stream	yes	T	no	ST09	575	0.6	3.8
Stream	yes	T	no	ST09	579	1.7	5.4
Stream	yes	T	no	ST09	581	0.9	4.3
Stream	yes	T	no	ST09	583	1.1	4.7
Stream	yes	T	no	ST09	584	0.9	3.9
Stream	yes	T	no	ST09	585	0.8	4.3
Stream	yes	T	no	ST09	587	1.8	5.4
Stream	yes	T	no	ST09	588	2.4	5.9
Stream	yes	T	no	ST09	591	1.4	4.5
Stream	yes	T	no	ST09	593	0.7	4.2
Stream	yes	T	no	ST09	594	0.5	4.1
Stream	yes	T	no	ST09	595	1.7	5.5
Stream	yes	T	no	ST09	597	1	4.8
Stream	yes	T	no	ST09	598	0.9	4.4
Stream	yes	T	no	ST09	600	0.8	4.2
Stream	yes	T	no	ST09	601	0.9	4.4
Stream	yes	T	no	ST09	604	2.2	5.8
Stream	yes	T	no	ST09	607	1.9	5.5
Stream	yes	T	no	ST09	611	0.9	4.7
Stream	yes	T	no	ST09	616	1.2	4.6
Stream	yes	T	no	ST09	617	1.5	4.9
Stream	yes	W	yes	ST09	482	0.7	5.8
Stream	yes	W	yes	ST09	485	1.7	5.1
Stream	yes	W	yes	ST09	488	0.8	4.4
Stream	yes	W	yes	ST09	496	1.9	5.4
Stream	yes	W	yes	ST09	498	1.1	4.8
Stream	yes	W	yes	ST09	500	2.1	5.6
Stream	yes	W	yes	ST09	505	0.8	4.2
Stream	yes	W	yes	ST09	507	1.4	5
Stream	yes	W	yes	ST09	508	2	5.2
Stream	yes	W	yes	ST09	511	0.4	3.5
Stream	yes	W	yes	ST09	512	0.9	4.3
Stream	yes	W	yes	ST09	513	1.2	4.7
Stream	yes	W	yes	ST09	514	1	4.4
Stream	yes	W	yes	ST09	517	1.7	5.1
Stream	yes	W	yes	ST09	518	1	4.3
Stream	yes	W	yes	ST09	519	1.5	5.2
Stream	yes	W	yes	ST09	524	1.6	5
Stream	yes	W	yes	ST09	526	0.6	4
Stream	yes	W	yes	ST09	530	0.4	3.8
Stream	yes	W	yes	ST09	532	1.6	5.1
Stream	yes	W	yes	ST09	533	0.6	3.8
Stream	yes	W	yes	ST09	538	0.8	4.1
Stream	yes	W	yes	ST09	547	0.9	4.3
Stream	yes	W	yes	ST09	550	1.1	4.6
Stream	yes	W	yes	ST09	558	0.8	4.1
Stream	yes	W	yes	ST09	560	1.5	3.6
Stream	yes	W	yes	ST09	561	1.1	4.7
Stream	yes	W	yes	ST09	580	0.6	4.2
Stream	yes	W	yes	ST09	586	1.2	4.7
Stream	yes	W	yes	ST09	592	0.7	3.9
Stream	yes	W	yes	ST09	596	1.2	4.7
Stream	yes	W	yes	ST09	599	0.4	3.6
Stream	yes	W	yes	ST09	610	0.5	4.4
Stream	yes	W	yes	ST09	613	1.2	4.8
Stream	yes	W	yes	ST09	615	0.9	4.2
Stream	yes	W	yes	ST09	618	1	4.3
Stream	yes	D	yes	ST12	3	2.6	6
Stream	yes	D	yes	ST12	9	0.5	3.5
Stream	yes	D	yes	ST12	11	2	5.1
Stream	yes	D	yes	ST12	17	0.9	4.3
Stream	yes	D	yes	ST12	19	1.6	5.1
Stream	yes	D	yes	ST12	21	1.8	5.3
Stream	yes	D	yes	ST12	22	2.9	6.2
Stream	yes	D	yes	ST12	27	1.4	5
Stream	yes	D	yes	ST12	29	2.6	6
Stream	yes	D	yes	ST12	30	2.9	6.2
Stream	yes	D	yes	ST12	32	2.4	6
Stream	yes	D	yes	ST12	34	3.5	6.1
Stream	yes	D	yes	ST12	37	1.6	5.2
Stream	yes	D	yes	ST12	39	2	5.6
Stream	yes	D	yes	ST12	40	2.6	6
Stream	yes	D	yes	ST12	41	1.9	5.3
Stream	yes	D	yes	ST12	42	1.4	5
Stream	yes	D	yes	ST12	43	1.2	4.7
Stream	yes	D	yes	ST12	49	2.5	5.6
Stream	yes	D	yes	ST12	51	0.5	3.7
Stream	yes	D	yes	ST12	53	2.3	5.7
Stream	yes	D	yes	ST12	55	3.6	6.5
Stream	yes	D	yes	ST12	57	2	5.3
Stream	yes	D	yes	ST12	61	1.4	4.9
Stream	yes	D	yes	ST12	63	1.7	5.3
Stream	yes	D	yes	ST12	64	1.7	4.9
Stream	yes	D	yes	ST12	67	1.6	5.1
Stream	yes	D	yes	ST12	68	2.4	5.6
Stream	yes	D	yes	ST12	70	3	6.2
Stream	yes	D	yes	ST12	78	2.9	6
Stream	yes	D	yes	ST12	79	1.9	5.3
Stream	yes	D	yes	ST12	82	2.1	5.6
Stream	yes	D	yes	ST12	85	3.1	6
Stream	yes	D	yes	ST12	86	1.4	4.8
Stream	yes	D	yes	ST12	87	2.1	5.4
Stream	yes	D	yes	ST12	88	3.2	6.2
Stream	yes	D	yes	ST12	91	1.7	5.2
Stream	yes	D	yes	ST12	100	0.5	3.8
Stream	yes	D	yes	ST12	102	1.7	5.3
Stream	yes	D	yes	ST12	103	2	5.4
Stream	yes	D	yes	ST12	105	1.6	5.1
Stream	yes	D	yes	ST12	108	0.6	4.2
Stream	yes	D	yes	ST12	111	2.7	6
Stream	yes	D	yes	ST12	112	2.1	5.5
Stream	yes	D	yes	ST12	113	3.2	6.4
Stream	yes	D	yes	ST12	114	2	5.4
Stream	yes	D	yes	ST12	118	1.3	4.9
Stream	yes	D	yes	ST12	120	2	5.4
Stream	yes	D	yes	ST12	124	1.9	5.3
Stream	yes	D	yes	ST12	127	1.5	5.2
Stream	yes	D	yes	ST12	129	2.2	5.7
Stream	yes	D	yes	ST12	130	2.8	6.1
Stream	yes	W	no	ST12	2	1.1	4.5
Stream	yes	W	no	ST12	7	0.6	4
Stream	yes	W	no	ST12	8	0.7	4
Stream	yes	W	no	ST12	20	0.5	3.7
Stream	yes	W	no	ST12	25	0.8	4.2
Stream	yes	W	no	ST12	28	0.8	4.2
Stream	yes	W	no	ST12	31	0.8	4.1
Stream	yes	W	no	ST12	38	2.6	5.9
Stream	yes	W	no	ST12	44	0.8	4.2
Stream	yes	W	no	ST12	47	2	5.3
Stream	yes	W	no	ST12	48	1.3	4.5
Stream	yes	W	no	ST12	50	2.6	5.8
Stream	yes	W	no	ST12	58	1.2	4.3
Stream	yes	W	no	ST12	60	1.6	5.1
Stream	yes	W	no	ST12	62	1.4	4.7
Stream	yes	W	no	ST12	65	0.4	3.4
Stream	yes	W	no	ST12	66	0.4	3.5
Stream	yes	W	no	ST12	69	1	4.4
Stream	yes	W	no	ST12	71	0.7	4.1
Stream	yes	W	no	ST12	72	0.9	4.3
Stream	yes	W	no	ST12	73	1.3	4.9
Stream	yes	W	no	ST12	76	1.4	4.7
Stream	yes	W	no	ST12	77	1.1	4.5
Stream	yes	W	no	ST12	81	1.5	4.8
Stream	yes	W	no	ST12	92	0.3	3.3
Stream	yes	W	no	ST12	94	0.5	3.8
Stream	yes	W	no	ST12	96	0.6	3.6
Stream	yes	W	no	ST12	99	1	4.5
Stream	yes	W	no	ST12	101	0.4	3.7
Stream	yes	W	no	ST12	104	1.2	4.6
Stream	yes	W	no	ST12	106	2.5	5.9
Stream	yes	W	no	ST12	115	2.8	6
Stream	yes	W	no	ST12	121	1.8	5
Stream	yes	W	no	ST12	126	1.3	5
Stream	yes	W	no	ST12	128	1.8	5.3
Stream	yes	T	no	ST12	1	1.9	5.1
Stream	yes	T	no	ST12	4	1.5	5
Stream	yes	T	no	ST12	5	1.4	5
Stream	yes	T	no	ST12	6	1.1	4.5
Stream	yes	T	no	ST12	10	0.7	4
Stream	yes	T	no	ST12	12	1.4	5
Stream	yes	T	no	ST12	13	1.7	5.3
Stream	yes	T	no	ST12	14	1.6	5.1
Stream	yes	T	no	ST12	15	1.3	5
Stream	yes	T	no	ST12	16	2	5.1
Stream	yes	T	no	ST12	18	1.3	4.7
Stream	yes	T	no	ST12	23	0.9	4.3
Stream	yes	T	no	ST12	24	1	4.5
Stream	yes	T	no	ST12	26	0.9	4.3
Stream	yes	T	no	ST12	33	1.2	4.8
Stream	yes	T	no	ST12	35	1.9	5.3
Stream	yes	T	no	ST12	36	1.5	5
Stream	yes	T	no	ST12	45	1.3	5
Stream	yes	T	no	ST12	46	0.8	4.2
Stream	yes	T	no	ST12	52	2.1	5.6
Stream	yes	T	no	ST12	54	1.6	5
Stream	yes	T	no	ST12	56	1.8	5.1
Stream	yes	T	no	ST12	59	1.4	4.8
Stream	yes	T	no	ST12	74	1.8	4.4
Stream	yes	T	no	ST12	75	0.8	4.1
Stream	yes	T	no	ST12	80	2.7	6
Stream	yes	T	no	ST12	83	1.7	4.8
Stream	yes	T	no	ST12	84	0.6	3.9
Stream	yes	T	no	ST12	89	1.2	4.6
Stream	yes	T	no	ST12	90	2.9	6
Stream	yes	T	no	ST12	93	1.4	5
Stream	yes	T	no	ST12	95	0.6	4.1
Stream	yes	T	no	ST12	97	1	4.6
Stream	yes	T	no	ST12	98	1.7	5.4
Stream	yes	T	no	ST12	107	0.9	4.4
Stream	yes	T	no	ST12	109	1.7	5.3
Stream	yes	T	no	ST12	110	1.2	4.9
Stream	yes	T	no	ST12	116	1.1	4.7
Stream	yes	T	no	ST12	117	0.4	3.4
Stream	yes	T	no	ST12	119	1.8	5.2
Stream	yes	T	no	ST12	122	1.1	4.6
Stream	yes	T	no	ST12	123	0.7	4.4
Stream	yes	T	no	ST12	125	0.6	4
Stream	yes	T	no	ST12	131	1.2	4.7
Culture	n/a	D	n/a	C01	1	1.5	4.8
Culture	n/a	D	n/a	C01	2	5.8	8
Culture	n/a	D	n/a	C01	3	4.2	6.8
Culture	n/a	D	n/a	C01	4	5.8	7.4
Culture	n/a	D	n/a	C01	5	2.7	6.2
Culture	n/a	D	n/a	C01	6	7.7	8.3
Culture	n/a	D	n/a	C01	7	5.3	7.6
Culture	n/a	D	n/a	C01	8	7.7	8.6
Culture	n/a	D	n/a	C01	9	5.9	7.8
Culture	n/a	D	n/a	C01	10	5.8	7.4
Culture	n/a	D	n/a	C01	11	6	7.3
Culture	n/a	D	n/a	C01	12	6.5	8.2
Culture	n/a	D	n/a	C01	13	5.4	7.9
Culture	n/a	D	n/a	C01	14	4.5	7.4
Culture	n/a	D	n/a	C01	15	5.1	7.5
Culture	n/a	D	n/a	C01	16	5.1	7.6
Culture	n/a	D	n/a	C01	17	5.2	7.5
Culture	n/a	D	n/a	C01	18	7.4	8.4
Culture	n/a	D	n/a	C01	19	5.5	7.6
Culture	n/a	D	n/a	C01	20	4.8	7.2
Culture	n/a	D	n/a	C01	21	4.8	7.3
Culture	n/a	D	n/a	C01	22	5.5	7.3
Culture	n/a	D	n/a	C01	23	7	8.3
Culture	n/a	D	n/a	C01	24	5.2	7.3
Culture	n/a	D	n/a	C01	25	5.6	7.5
Culture	n/a	D	n/a	C01	26	4.6	7.3
Culture	n/a	D	n/a	C01	27	6.2	7.7
Culture	n/a	D	n/a	C01	28	6.6	8
Culture	n/a	D	n/a	C01	29	4.4	7.3
Culture	n/a	D	n/a	C01	30	6.6	7.8
Culture	n/a	W	n/a	C02	1	2.8	6.3
Culture	n/a	W	n/a	C02	2	3.2	6.2
Culture	n/a	W	n/a	C02	3	3.3	6.2
Culture	n/a	W	n/a	C02	4	2.5	6.3
Culture	n/a	W	n/a	C02	5	3	6.6
Culture	n/a	W	n/a	C02	6	2.9	6.3
Culture	n/a	W	n/a	C02	7	2.8	6.2
Culture	n/a	W	n/a	C02	8	4.5	7.2
Culture	n/a	W	n/a	C02	9	4.2	6.8
Culture	n/a	W	n/a	C02	10	4.3	6.6
Culture	n/a	W	n/a	C02	11	3.3	6.4
Culture	n/a	W	n/a	C02	12	3.4	6.2
Culture	n/a	W	n/a	C02	13	2.9	6.3
Culture	n/a	W	n/a	C02	14	4.3	6.8
Culture	n/a	W	n/a	C02	15	2.7	6
Culture	n/a	W	n/a	C02	16	3.5	6.8
Culture	n/a	W	n/a	C02	17	2.9	6.2
Culture	n/a	W	n/a	C02	18	3	5.7
Culture	n/a	W	n/a	C02	19	3.1	6.4
Culture	n/a	W	n/a	C02	20	3.2	6.2
Culture	n/a	W	n/a	C02	21	3	6.3
Culture	n/a	W	n/a	C02	22	3.4	6.3
Culture	n/a	W	n/a	C02	23	3.1	6.4
Culture	n/a	W	n/a	C02	24	4.8	7.3
Culture	n/a	W	n/a	C02	25	2.8	6.2
Culture	n/a	W	n/a	C02	26	3.1	6.3
Culture	n/a	W	n/a	C02	27	3.9	7
Culture	n/a	W	n/a	C02	28	2.8	6.4
Culture	n/a	W	n/a	C02	29	3.3	6.8
Culture	n/a	W	n/a	C02	30	2.3	6.2
Culture	n/a	W	n/a	C02	31	2.2	6
Culture	n/a	T	n/a	C03	1	6.1	8.2
Culture	n/a	T	n/a	C03	2	7.4	8.1
Culture	n/a	T	n/a	C03	3	6.9	8.5
Culture	n/a	T	n/a	C03	4	6.2	8
Culture	n/a	T	n/a	C03	5	7.4	8.5
Culture	n/a	T	n/a	C03	6	9.8	8.2
Culture	n/a	T	n/a	C03	7	5.8	6.9
Culture	n/a	T	n/a	C03	8	2.4	5.9
Culture	n/a	T	n/a	C03	9	7.7	8.6
Culture	n/a	T	n/a	C03	10	5.3	7.8
Culture	n/a	T	n/a	C03	11	5.5	8.4
Culture	n/a	T	n/a	C03	12	4.1	7.6
Culture	n/a	T	n/a	C03	13	7.2	8.7
Culture	n/a	T	n/a	C03	14	7.1	8.6
Culture	n/a	T	n/a	C03	15	3.1	6.1
Culture	n/a	T	n/a	C03	16	8.3	8.9
Culture	n/a	T	n/a	C03	17	6.1	8.3
Culture	n/a	T	n/a	C03	18	6.7	8.5
Culture	n/a	T	n/a	C03	19	7.6	8.8
Culture	n/a	T	n/a	C03	20	5.7	8
Culture	n/a	T	n/a	C03	21	6.8	8.3
Culture	n/a	T	n/a	C03	22	10.4	9.7
Culture	n/a	T	n/a	C03	23	10.1	9.8
Culture	n/a	T	n/a	C03	24	4.8	7.3
Culture	n/a	T	n/a	C03	25	3.8	6.8
Culture	n/a	T	n/a	C03	26	7.9	8.6
Culture	n/a	T	n/a	C03	27	9.1	9.3
Culture	n/a	T	n/a	C03	28	6.9	8.4
Culture	n/a	T	n/a	C03	29	7.3	8.4
Culture	n/a	T	n/a	C03	30	5.3	7.6
Culture	n/a	D	n/a	C04	1	4.5	7.2
Culture	n/a	D	n/a	C04	2	5.5	7.6
Culture	n/a	D	n/a	C04	3	5.8	7.6
Culture	n/a	D	n/a	C04	4	5.4	7.5
Culture	n/a	D	n/a	C04	5	6.6	7.9
Culture	n/a	D	n/a	C04	6	5.3	7.5
Culture	n/a	D	n/a	C04	7	5.5	7.5
Culture	n/a	D	n/a	C04	8	6	7.9
Culture	n/a	D	n/a	C04	9	5.6	7.7
Culture	n/a	D	n/a	C04	10	4.5	7.4
Culture	n/a	D	n/a	C04	11	5.7	7.8
Culture	n/a	D	n/a	C04	12	5.3	7.7
Culture	n/a	D	n/a	C04	13	6.1	7.7
Culture	n/a	D	n/a	C04	14	4.1	7.2
Culture	n/a	D	n/a	C04	15	6.4	8.2
Culture	n/a	D	n/a	C04	16	5.1	7.5
Culture	n/a	D	n/a	C04	17	6.9	8
Culture	n/a	D	n/a	C04	18	6	7.6
Culture	n/a	D	n/a	C04	19	5.8	7.7
Culture	n/a	D	n/a	C04	20	6.3	8
Culture	n/a	D	n/a	C04	21	7.4	8.3
Culture	n/a	D	n/a	C04	22	4.4	7.4
Culture	n/a	D	n/a	C04	23	6.7	8.3
Culture	n/a	D	n/a	C04	24	6.4	8
Culture	n/a	D	n/a	C04	25	5.8	7.1
Culture	n/a	D	n/a	C04	26	4.2	7.1
Culture	n/a	D	n/a	C04	27	4.5	7.4
Culture	n/a	D	n/a	C04	28	7.1	8.1
Culture	n/a	D	n/a	C04	29	5.7	7.8
Culture	n/a	D	n/a	C04	30	5.6	7.6
Culture	n/a	W	n/a	C05	1	2.2	5.8
Culture	n/a	W	n/a	C05	2	2.5	6
Culture	n/a	W	n/a	C05	3	4	6.6
Culture	n/a	W	n/a	C05	4	2.9	6.3
Culture	n/a	W	n/a	C05	5	6.5	6.4
Culture	n/a	W	n/a	C05	6	3.4	6.4
Culture	n/a	W	n/a	C05	7	3.7	6.6
Culture	n/a	W	n/a	C05	8	3.2	6.3
Culture	n/a	W	n/a	C05	9	3.1	6.3
Culture	n/a	W	n/a	C05	10	3.8	6.6
Culture	n/a	W	n/a	C05	11	4	6.8
Culture	n/a	W	n/a	C05	12	4.1	6.7
Culture	n/a	W	n/a	C05	13	2.9	6.1
Culture	n/a	W	n/a	C05	14	4	6.7
Culture	n/a	W	n/a	C05	15	3.4	6.5
Culture	n/a	W	n/a	C05	16	5.1	7.5
Culture	n/a	W	n/a	C05	17	3.1	6.4
Culture	n/a	W	n/a	C05	18	3.4	6.4
Culture	n/a	W	n/a	C05	19	4	6.5
Culture	n/a	W	n/a	C05	20	2.6	5.7
Culture	n/a	W	n/a	C05	21	3	6.3
Culture	n/a	W	n/a	C05	22	4	6.4
Culture	n/a	W	n/a	C05	23	4.5	6.8
Culture	n/a	W	n/a	C05	24	4.2	6.5
Culture	n/a	W	n/a	C05	25	4.2	6.8
Culture	n/a	W	n/a	C05	26	3.6	6.5
Culture	n/a	W	n/a	C05	27	4.7	6.7
Culture	n/a	W	n/a	C05	28	2.7	6.1
Culture	n/a	W	n/a	C05	29	3.2	6.3
Culture	n/a	W	n/a	C05	30	4.3	6.6
Culture	n/a	T	n/a	C06	1	6.3	8
Culture	n/a	T	n/a	C06	2	6.9	8.4
Culture	n/a	T	n/a	C06	3	6.3	8.2
Culture	n/a	T	n/a	C06	4	8.8	9.3
Culture	n/a	T	n/a	C06	5	5.8	8
Culture	n/a	T	n/a	C06	6	6.8	8.4
Culture	n/a	T	n/a	C06	7	9.5	9.4
Culture	n/a	T	n/a	C06	8	6.1	8
Culture	n/a	T	n/a	C06	9	8.9	9.3
Culture	n/a	T	n/a	C06	10	9.4	9.2
Culture	n/a	T	n/a	C06	11	7.7	9
Culture	n/a	T	n/a	C06	12	7.9	8.8
Culture	n/a	T	n/a	C06	13	6.6	8.4
Culture	n/a	T	n/a	C06	14	6.7	8.2
Culture	n/a	T	n/a	C06	15	6.9	8.3
Culture	n/a	T	n/a	C06	16	3.9	6.8
Culture	n/a	T	n/a	C06	17	4.1	6.8
Culture	n/a	T	n/a	C06	18	9	9.2
Culture	n/a	T	n/a	C06	19	5.2	7.3
Culture	n/a	T	n/a	C06	20	8.2	9.2
Culture	n/a	T	n/a	C06	21	8.8	8.7
Culture	n/a	T	n/a	C06	22	7.5	8.4
Culture	n/a	T	n/a	C06	23	7.9	8.7
Culture	n/a	T	n/a	C06	24	7.6	8.5
Culture	n/a	T	n/a	C06	25	6.8	8
Culture	n/a	T	n/a	C06	26	7.8	8.7
Culture	n/a	T	n/a	C06	27	5.8	7.6
Culture	n/a	T	n/a	C06	28	7	8.3
Culture	n/a	T	n/a	C06	29	7.2	8.5
Culture	n/a	T	n/a	C06	30	7.2	8.5
